# Supplementary material for: Tutorial on Bayesian Functional Regression Using Stan
Source: Stat Med. 2025 Sep 14;44(20-22):e70265. doi: 10.1002/sim.70265 (PMC12433833; doi:10.1002/sim.70265)
Supplement: Supplementary file 1 — Data S1. Supporting Information. [file SIM-44-0-s001.zip]

Archive with 9 entries (8 files):
- Supplementary materials/
- Supplementary materials/example_data_FoSR.rds
- Supplementary materials/.DS_Store
- Supplementary materials/example_data_basis.rds
- Supplementary materials/supp_code.Rmd
- Supplementary materials/supp_code.pdf
- Supplementary materials/Readme.txt
- Supplementary materials/Bayesian_FDA_with_Stan_supp.pdf
- Supplementary materials/example_data_Cox.rds
