# Supplementary material for: Tutorial on Bayesian Functional Regression Using Stan
Source: Stat Med. 2025 Sep 14;44(20-22):e70265. doi: 10.1002/sim.70265 (PMC12433833; doi:10.1002/sim.70265)
Supplement: Supplementary file 1 — Data S1. Supporting Information. [file SIM-44-0-s001.zip › Supplementary materials/supp_code.Rmd]

---
title: "Supplementary code for Tutorial on Bayesian Functional Regression Using Stan"
output:
  pdf_document: default
  html_document: default
date: "2025-07-25"
---


```{r setup, include=FALSE}
knitr::opts_chunk$set(echo = TRUE)
library(rstan)
library(mgcv)
library(dplyr)
library(MASS)
library(splines)
library(scam)
library(refund)
library(refundBayes)

## mgcv internal function
ExtractData <- function(object,data,knots) {
  ## `data' and `knots' contain the data needed to evaluate the `terms', `by'
  ## and `knots' elements of `object'. This routine does so, and returns
  ## a list with element `data' containing just the evaluated `terms', 
  ## with the by variable as the last column. If the `terms' evaluate matrices, 
  ## then a check is made of whether repeat evaluations are being made, 
  ## and if so only the unique evaluation points are returned in data, along 
  ## with the `index' attribute required to re-assemble the full dataset.
  knt <- dat <- list()
  ## should data be processed as for summation convention with matrix arguments?
  vecMat <- if (!is.list(object$xt)||is.null(object$xt$sumConv)) TRUE else object$xt$sumConv
  for (i in 1:length(object$term)) { 
    dat[[object$term[i]]] <- get.var(object$term[i],data,vecMat=vecMat)
    knt[[object$term[i]]] <- get.var(object$term[i],knots,vecMat=vecMat)
    
  }
  names(dat) <- object$term; m <- length(object$term)
  if (!is.null(attr(dat[[1]],"matrix")) && vecMat) { ## strip down to unique covariate combinations
    n <- length(dat[[1]])
    #X <- matrix(unlist(dat),n,m) ## no use for factors!
    X <- data.frame(dat)
    #if (is.numeric(X)) {
    X <- uniquecombs(X)
    if (nrow(X)<n*.9) { ## worth the hassle
      for (i in 1:m) dat[[i]] <- X[,i]     ## return only unique rows
      attr(dat,"index") <- attr(X,"index") ## index[i] is row of dat[[i]] containing original row i
    }
    #} ## end if(is.numeric(X))
  }    
  if (object$by!="NA") {
    by <- get.var(object$by,data) 
    if (!is.null(by))
    { dat[[m+1]] <- by 
    names(dat)[m+1] <- object$by
    }
  }
  return(list(data=dat,knots=knt))
}

```


# Section 2: Scalar-on-function regression

## Generate the data

```{r}
 
n_num = 2000
T_num = 100
K_num = 6
basis_use = readRDS("example_data_basis.rds")


set.seed(1234)
eigenfunc=basis_use[2:(K_num+1),]
scores = matrix(rnorm(n_num*K_num,0,1),nrow = n_num, ncol = K_num)
mu_func = basis_use[1,]*1
W_mat =  matrix(mu_func,nrow = n_num,ncol = T_num,byrow = T) + scores %*% eigenfunc 


true.beta.func=function(x){
  (-(-0.5+(x-0.5)^2)-0.416)*10
}

true.beta=true.beta.func((1:T_num)/T_num)
p_num = 1

data.X = rnorm(n_num,sd = 0.1)
true.X.effect = 0.1

linearPred.func = W_mat%*%matrix(true.beta,ncol=1)/length(true.beta)
linearPred.X = data.X%*%matrix(true.X.effect,ncol=1)
linearPred = linearPred.func+linearPred.X

logit.linearPred=exp(linearPred)/(1+exp(linearPred))

y.use = ifelse(runif(length(logit.linearPred))<logit.linearPred,1,0)  
nt = ncol(W_mat)
tind = seq(0, 1, length.out = nt)
data.SoFR = data.frame(wmat = I(W_mat), 
                      lmat = I(matrix(1/nt, ncol = nt, nrow = n_num)),
                      tmat = I(matrix(tind, ncol = nt, nrow = n_num, byrow = TRUE)))
            
```


## Stan model

```{r}
stan_model_SoFR = stan_model(model_code = "
data {
    int<lower=1> N_num;  // Total number of subjects
    int Y[N_num];  // Outcome variable
    int<lower=1> K_num;  // Number of scalar predictors
    // Design matrix for the scalar predictors
    matrix[K_num, N_num] Z_mat;
    int Kf; // Row number of the fixed effects design matrix
    int Kr; // Row number of the random effects design matrix
    matrix[Kf, N_num] X_mat_f; // Fixed effects design matrix
    matrix[Kr, N_num] X_mat_r; // Random effects design matrix
}

parameters {
    real<lower=0> sigma; // Smoothing parameter
    real eta_0; // Linear predictor intercept
    vector[Kf] betaf; // Fixed effects spline coefficients
    vector[Kr] betar; // Random effects spline coefficients
    vector[K_num] gamma; // Coefficients for scalar predictors
}


model {
    // Linear predictor
    vector[N_num] eta = rep_vector(0.0, N_num);
    eta += eta_0 + X_mat_f' * betaf + X_mat_r' * betar + Z_mat' * gamma;
    // Log-likelihood for the binary outcome
    target += bernoulli_logit_lpmf(Y | eta);
    // Set priors for the parameters
    target += normal_lpdf(betar | 0, sigma);
    target += inv_gamma_lpdf(sigma^2 | 0.001, 0.001);
}")

```


## Stan data and sampling

```{r}

smcon = mgcv:::smoothCon(s(tmat, by=lmat*wmat, bs="cc", k=10),data = data.SoFR,absorb.cons = TRUE,diagonal.penalty = TRUE)
randeff = mgcv::smooth2random(smcon[[1]], names(data.SoFR), type = 2)
X_mat_r = t(randeff$rand$Xr)
X_mat_f = t(randeff$Xf)

# Stan data list
data_stan = list()
data_stan[["N_num"]] = length(y.use)
data_stan[["Y"]] = c(y.use)
data_stan[["K_num"]] = NCOL(data.X)
data_stan[["Z_mat"]] = (t(data.X))
data_stan[["Kr"]]= NROW(X_mat_r)
data_stan[["Kf"]]= NROW(X_mat_f)
data_stan[["X_mat_r"]] = X_mat_r
data_stan[["X_mat_f"]] = X_mat_f


Bayes_fit_SoFR = sampling(stan_model_SoFR, data = data_stan, iter = 5000,warmup = 2000,chain=3,cores = 3,seed = 12345)

```

## Construct the estimated functional coefficient

```{r}
object = s(tmat, by=lmat*wmat, bs="cc", k=10)
data = data.SoFR
knots = NULL
dk = ExtractData(object,data,knots) 
splinecons = smooth.construct.cc.smooth.spec(object,dk$data,dk$knots)

Psi_mat = splinecons$X
S_mat = splinecons$S[[1]]
rank = splinecons$rank


############################################################################## 
###     Calculate the X_mat, following the internal code of mgcv
##############################################################################  

bymat=data.SoFR$lmat*data.SoFR$wmat
Psi_mat.new=matrix(1,nrow = prod(dim(bymat)), ncol=NCOL(Psi_mat))
for(i in 1:NROW(Psi_mat)){
  for(inx in ((i-1)*dim(bymat)[1]+1):(i*dim(bymat)[1])){
    Psi_mat.new[inx,]=Psi_mat[i,]
  }
}
Psi_mat = Psi_mat.new
maXX = norm(Psi_mat,type="I")^2  
maS = norm(S_mat)/maXX   
S_mat = S_mat / maS
eigendecomp = eigen(S_mat, symmetric = TRUE)
U_mat = eigendecomp$vectors
V_vec = eigendecomp$value[1:rank]

smlX <- as.numeric(bymat)*Psi_mat
ind <- 1:n_num 
X_mat <- smlX[ind,,drop=FALSE]
for (i in 2:dim(data$wmat)[2]) {
  ind <- ind + n_num
  X_mat <- X_mat +smlX[ind,,drop=FALSE]
}
X_mat = X_mat %*% U_mat

############################################################################## 
###     Reconstruct the spline coefficients 'beta.sample.untilde'
##############################################################################   

V = rep(1, ncol(X_mat))
V[1:rank] = sqrt(V_vec)
col.norm = colSums((X_mat)^2)
col.norm = col.norm / V^2
av.norm = mean(col.norm[1:rank])
for (i in (rank + 1):ncol(X_mat)) {
  V[i] = sqrt(col.norm[i] / av.norm)
}

post_sample = rstan::extract(Bayes_fit_SoFR)
beta.sample = t(cbind(post_sample$betar,post_sample$betaf) %*% randeff$trans.U) 
beta.sample.untilde = (U_mat %*% diag(1 / V)) %*% beta.sample


############################################################################## 
###     Reconstruct the estimated functional coefficient
##############################################################################

beta.post = apply(beta.sample.untilde, 2, function(x){x%*%t(splinecons$X)})

mean.curve.est=apply(beta.post,1,mean)
upper.curve.est=apply(beta.post,1,function(x){quantile(x,probs = 0.975)})
lower.curve.est=apply(beta.post,1,function(x){quantile(x,probs = 0.025)})

plotdata=data.frame(value=c(mean.curve.est,
                            upper.curve.est,
                            lower.curve.est),
                    xmat=c(rep(1: dim(data.SoFR$wmat)[2],3)),
                    Method=c(rep("Bayesian",dim(data.SoFR$wmat)[2]),
                           rep("Bayesian",dim(data.SoFR$wmat)[2]),
                           rep("Bayesian",dim(data.SoFR$wmat)[2])),
                    type=c(rep("Estimate",dim(data.SoFR$wmat)[2]),
                           rep("CI_upper",dim(data.SoFR$wmat)[2]),
                           rep("CI_lower",dim(data.SoFR$wmat)[2])))

library(ggplot2)
ggplot(plotdata,aes(y=value,x=xmat))+geom_line(aes(linetype=type,color=Method))+
  ylab("Functional effect")+xlab("Time (hour)")+ 
  #scale_x_continuous(breaks=seq(0,1,by=3))+
  scale_linetype_manual(values=c("twodash", "longdash","solid"),name="Line Type")+
  theme_minimal()

```

## Compare with frequentist mgcv result

```{r}
data.SoFR$y=c(y.use)
data.SoFR$X1=data.X
fit_freq1 = gam(y ~ s(tmat, by=lmat*wmat, bs="cc", k=10)+X1, data=data.SoFR, family="binomial")
fit_freq2 = gam(y ~ s(tmat, by=lmat*wmat, bs="cc", k=10)+X1, data=data.SoFR, family="binomial", method = "REML")
plotfot=plot(fit_freq1)
plotfot2=plot(fit_freq2,unconditional = TRUE)


plotdata=data.frame(value=c(mean.curve.est,
                            upper.curve.est,
                            lower.curve.est,
                            plotfot[[1]]$fit,
                            plotfot[[1]]$fit+plotfot[[1]]$se,
                            plotfot[[1]]$fit-plotfot[[1]]$se,
                            plotfot2[[1]]$fit,
                            plotfot2[[1]]$fit+plotfot2[[1]]$se,
                            plotfot2[[1]]$fit-plotfot2[[1]]$se,
                            true.beta),
                    xmat=c(rep(1: T_num,3),
                           rep(plotfot[[1]]$x*100,7)),
                    Method=c(rep("Bayesian",T_num),
                           rep("Bayesian",T_num),
                           rep("Bayesian",T_num),
                           rep("Frequentist - GCV",100),
                           rep("Frequentist - GCV",100),
                           rep("Frequentist - GCV",100),
                           rep("Frequentist - REML",100),
                           rep("Frequentist - REML",100),
                           rep("Frequentist - REML",100),
                           rep("True",100)),
                    type=c(rep("Estimate",T_num),
                           rep("CI_upper",T_num),
                           rep("CI_lower",T_num),
                           rep("Estimate",100),
                           rep("CI_upper",100),
                           rep("CI_lower",100),
                           rep("Estimate",100),
                           rep("CI_upper",100),
                           rep("CI_lower",100),
                           rep("Estimate",100)))

library(ggplot2)
ggplot(plotdata,aes(y=value,x=xmat))+geom_line(aes(linetype=type,color=Method))+
  ylab("Functional effect")+xlab("Time index")+ 
  #scale_x_continuous(breaks=seq(0,1,by=3))+
  scale_linetype_manual(values=c("twodash", "longdash","solid"),name="Line Type")+
  theme_minimal()

```

## R code for fitting the equivalent model using refundBayes.


```{r}

refundBayes_SoFR = refundBayes::bfrs(y ~ X1+s(tmat, by=lmat*wmat, bs="cc", k=10), 
      data = data.SoFR, 
      family = binomial(), 
      runStan = TRUE, # Whether automatically run Stan program. 
      n.iter = 1500, # Total number of posterior sampling.
      n.warmup = 500, # Burn-in value.
      n.knots = 3 # Number of parallel computed chains for posterior sampling.
      )

cat(refundBayes_SoFR$Stancode)

plot.bfrs(refundBayes_SoFR)
```


# Section 3: Functional Cox regression

## Stan code

```{r}
stan_model_FunCox = stan_model(model_code = "
functions {
    real cox_log_lhaz(real y, real eta, real bhaz, real cbhaz)
        {return log(bhaz) + eta;}
    real cox_log_lccdf(real y, real eta, real bhaz, real cbhaz)
        {return - cbhaz * exp(eta);}
    real cox_log_lpdf(real y, real eta, real bhaz, real cbhaz)
        {return cox_log_lhaz(y, eta, bhaz, cbhaz) +cox_log_lccdf(y | eta, bhaz, cbhaz);}
}

data {
    int<lower=1> N_num;  // Total number of subjects
    real Y[N_num];  // Outcome variable
    int<lower=1> K_num;  // Number of scalar predictors
    // Design matrix for the scalar predictors
    matrix[K_num, N_num] Z_mat;
    int Kf; // Row number of the fixed effects design matrix
    int Kr; // Row number of the random effects design matrix
    matrix[Kf, N_num] X_mat_f; // Fixed effects design matrix
    matrix[Kr, N_num] X_mat_r; // Random effects design matrix
    array[N_num] int cens;
    int L_num;
    matrix[N_num, L_num] Mbasis;
    matrix[N_num, L_num] Ibasis;
}

parameters {
    real<lower=0> sigma; // Smoothing parameter
    real eta_0; // Linear predictor intercept
    vector[Kf] betaf; // Fixed effects spline coefficients
    vector[Kr] betar; // Random effects spline coefficients
    vector[K_num] gamma; // Coefficients for scalar predictors
    simplex[L_num] c;
}

model {
    // Construct the baseline hazard rate and cumulated baseline hazard rate
    vector[N_num] bhaz = Mbasis * c;
    vector[N_num] cbhaz = Ibasis * c;
    // Linear predictor
    vector[N_num] eta = rep_vector(0.0, N_num);
    eta += eta_0 + X_mat_f' * betaf + X_mat_r' * betar + Z_mat' * gamma;
    // Log-likelihood for the time-to-event outcome
    for (n in 1:N_num) {
        if (cens[n] == 0) {
            target += cox_log_lpdf(Y[n]| eta[n], bhaz[n], cbhaz[n]);
        }
        else if (cens[n] == 1) {
            target += cox_log_lccdf(Y[n]| eta[n], bhaz[n], cbhaz[n]);
        }
    }
    // Set priors for the parameters
    vector[L_num] alpha = rep_vector(1, L_num);
    target += dirichlet_lpdf(c | alpha);
    target += normal_lpdf(betar | 0, sigma);
    target += inv_gamma_lpdf(sigma^2 | 0.001, 0.001);
}")
```

## Stan data

```{r}
Func_Cox_Data = readRDS("example_data_Cox.rds")
Func_Cox_Data$wmat = Func_Cox_Data$MIMS

y.use = Func_Cox_Data$survtime

smcon = mgcv:::smoothCon(s(tmat, by=lmat*wmat, bs="cc", k=10),data = Func_Cox_Data,absorb.cons = TRUE,diagonal.penalty = TRUE)
randeff = mgcv::smooth2random(smcon[[1]], names(Func_Cox_Data), type = 2)
X_mat_r = t(randeff$rand$Xr)
X_mat_f = t(randeff$Xf)
Mbasis = splines2::mSpline(x = y.use, Boundary.knots=c(54, 123), df=5, intercept=TRUE)
Ibasis = splines2::iSpline(x = y.use, Boundary.knots=c(54, 123), df=5)

# Stan data list
data_stan = list()
data_stan[["N_num"]] = length(y.use)
data_stan[["Y"]] = c(y.use)
data_stan[["K_num"]] = 1
data_stan[["Z_mat"]] = (t(Func_Cox_Data$X1))
data_stan[["Kr"]]= NROW(X_mat_r)
data_stan[["Kf"]]= NROW(X_mat_f)
data_stan[["X_mat_r"]] = X_mat_r
data_stan[["X_mat_f"]] = X_mat_f
data_stan[["cens"]] = 1-Func_Cox_Data$event
data_stan[["L_num"]] = 5
data_stan[["Mbasis"]] = Mbasis
data_stan[["Ibasis"]] = Ibasis


Bayes_fit_FunCox = sampling(stan_model_FunCox, data = data_stan, iter = 5000,warmup = 2000,chain=1,cores = 1,seed = 12345)
```

## Construct the estimated functional coefficient

```{r}
object = s(tmat, by=lmat*wmat, bs="cc", k=10)
data = Func_Cox_Data
knots = NULL
dk = ExtractData(object,data,knots) 
splinecons = smooth.construct.cc.smooth.spec(object,dk$data,dk$knots)

Psi_mat = splinecons$X
S_mat = splinecons$S[[1]]
rank = splinecons$rank


############################################################################## 
###     Calculate the X_mat, following the internal code of mgcv
##############################################################################  

bymat=Func_Cox_Data$lmat*Func_Cox_Data$wmat
Psi_mat.new=matrix(1,nrow = prod(dim(bymat)), ncol=NCOL(Psi_mat))
for(i in 1:NROW(Psi_mat)){
  for(inx in ((i-1)*dim(bymat)[1]+1):(i*dim(bymat)[1])){
    Psi_mat.new[inx,]=Psi_mat[i,]
  }
}
Psi_mat = Psi_mat.new
maXX = norm(Psi_mat,type="I")^2  
maS = norm(S_mat)/maXX   
S_mat = S_mat / maS
eigendecomp = eigen(S_mat, symmetric = TRUE)
U_mat = eigendecomp$vectors
V_vec = eigendecomp$value[1:rank]

smlX <- as.numeric(bymat)*Psi_mat
n_num = NROW(Func_Cox_Data)
ind <- 1:n_num 
X_mat <- smlX[ind,,drop=FALSE]
for (i in 2:dim(data$wmat)[2]) {
  ind <- ind + n_num
  X_mat <- X_mat +smlX[ind,,drop=FALSE]
}
X_mat = X_mat %*% U_mat

############################################################################## 
###     Reconstruct the spline coefficients 'beta.sample.untilde'
##############################################################################   

V = rep(1, ncol(X_mat))
V[1:rank] = sqrt(V_vec)
col.norm = colSums((X_mat)^2)
col.norm = col.norm / V^2
av.norm = mean(col.norm[1:rank])
for (i in (rank + 1):ncol(X_mat)) {
  V[i] = sqrt(col.norm[i] / av.norm)
}

post_sample = rstan::extract(Bayes_fit_FunCox)
beta.sample = t(cbind(post_sample$betar,post_sample$betaf) %*% randeff$trans.U) 
beta.sample.untilde = (U_mat %*% diag(1 / V)) %*% beta.sample


############################################################################## 
###     Reconstruct the estimated functional coefficient
##############################################################################

beta.post = apply(beta.sample.untilde, 2, function(x){x%*%t(splinecons$X)})

mean.curve.est=apply(beta.post,1,mean)
upper.curve.est=apply(beta.post,1,function(x){quantile(x,probs = 0.975)})
lower.curve.est=apply(beta.post,1,function(x){quantile(x,probs = 0.025)})

plotdata=data.frame(value=c(mean.curve.est,
                            upper.curve.est,
                            lower.curve.est),
                    xmat=c(rep(1: dim(Func_Cox_Data$wmat)[2],3)),
                    Method=c(rep("Bayesian",dim(Func_Cox_Data$wmat)[2]),
                           rep("Bayesian",dim(Func_Cox_Data$wmat)[2]),
                           rep("Bayesian",dim(Func_Cox_Data$wmat)[2])),
                    type=c(rep("Estimate",dim(Func_Cox_Data$wmat)[2]),
                           rep("CI_upper",dim(Func_Cox_Data$wmat)[2]),
                           rep("CI_lower",dim(Func_Cox_Data$wmat)[2])))

library(ggplot2)
ggplot(plotdata,aes(y=value,x=xmat))+geom_line(aes(linetype=type,color=Method))+
  ylab("Functional effect")+xlab("Time (hour)")+ 
  #scale_x_continuous(breaks=seq(0,1,by=3))+
  scale_linetype_manual(values=c("twodash", "longdash","solid"),name="Line Type")+
  theme_minimal()
```


## Compare with frequentist mgcv result

```{r}
fit_freq1<- gam(survtime ~ s(tmat, by=lmat*wmat, bs="cc", k=10)+X1, weights=event, data=Func_Cox_Data, family=cox.ph())
plotfot=plot.gam(fit_freq1,unconditional = FALSE)


plotdata=data.frame(value=c(mean.curve.est,
                            upper.curve.est,
                            lower.curve.est,
                            plotfot[[1]]$fit,
                            plotfot[[1]]$fit+plotfot[[1]]$se,
                            plotfot[[1]]$fit-plotfot[[1]]$se),
                    xmat=c(rep(1: T_num,3),
                           rep(plotfot[[1]]$x*100,3)),
                    Method=c(rep("Bayesian",T_num),
                           rep("Bayesian",T_num),
                           rep("Bayesian",T_num),
                           rep("Frequentist",100),
                           rep("Frequentist",100),
                           rep("Frequentist",100)),
                    type=c(rep("Estimate",T_num),
                           rep("CI_upper",T_num),
                           rep("CI_lower",T_num),
                           rep("Estimate",100),
                           rep("CI_upper",100),
                           rep("CI_lower",100)))

library(ggplot2)
ggplot(plotdata,aes(y=value,x=xmat))+geom_line(aes(linetype=type,color=Method))+
  ylab("Functional effect")+xlab("Time (hour)")+ 
  #scale_x_continuous(breaks=seq(0,1,by=3))+
  scale_linetype_manual(values=c("twodash", "longdash","solid"),name="Line Type")+
  theme_minimal()


```


## R code for fitting the equivalent model using refundBayes.


```{r}
# Censoring equals 1 - event
Func_Cox_Data$cens = 1 - Func_Cox_Data$event

refundBayes_FunCox = refundBayes::bfrs(survtime ~ X1+s(tmat, by=lmat*wmat, bs="cc", k=10), 
      data = Func_Cox_Data, 
      family = "Cox", 
      cens = "cens",
      runStan = TRUE, # Whether automatically run Stan program. 
      n.iter = 5000, # Total number of posterior sampling.
      n.warmup = 2000, # Burn-in value.
      n.knots = 3 # Number of parallel computed chains for posterior sampling.
      )

cat(refundBayes_FunCox$Stancode)

plot.bfrs(refundBayes_FunCox)
```


# Section 4: Bayesian Joint Functional Models with FPCA

## Stan code


```{r}
stan_model_jointFPCA = stan_model(model_code = "
functions {
    real cox_log_lhaz(real y, real eta, real bhaz, real cbhaz)
        {return log(bhaz) + eta;}
    real cox_log_lccdf(real y, real eta, real bhaz, real cbhaz)
        {return - cbhaz * exp(eta);}
    real cox_log_lpdf(real y, real eta, real bhaz, real cbhaz)
        {return cox_log_lhaz(y, eta, bhaz, cbhaz) +cox_log_lccdf(y | eta, bhaz, cbhaz);}
}

data {
    int<lower=1> N_num;  // Total number of subjects
    int<lower=1> T_num;  // Total number of subjects
    matrix[N_num, T_num] M_mat;
    
    real Y[N_num];  // Outcome variable
    int<lower=1> K_num;  // Number of scalar predictors
    matrix[K_num, N_num] Z_mat;
    
    int Kf; // Row number of the fixed effects design matrix
    int Kr; // Row number of the random effects design matrix
    int J_num; //
    int L_num;
    int M_num;
    matrix[Kf, J_num] X_mat_f; // Fixed effects design matrix
    matrix[Kr, J_num] X_mat_r; // Random effects design matrix
    array[N_num] int cens;
    matrix[N_num, L_num] Mbasis;
    matrix[N_num, L_num] Ibasis;
    
    
    matrix[J_num,T_num] Phi_mat;  // estimated level 1 eigenfunction
    matrix[N_num,J_num] xi_hat;
    
}

parameters {
    real<lower=0> sigma; // Smoothing parameter
    real eta_0; // Linear predictor intercept
    vector[Kf] betaf; // Fixed effects spline coefficients
    vector[Kr] betar; // Random effects spline coefficients
    vector[K_num] gamma; // Coefficients for scalar predictors
    simplex[L_num] c;
    matrix[N_num, J_num] xi;
    real<lower = 0> sigma_e;
    real<lower=0> lambda[J_num];
}

model {
    // Baseline and cumulative baseline hazard functions
    vector[N_num] bhaz = Mbasis * c;
    vector[N_num] cbhaz = Ibasis * c;
    // Linear predictor
    vector[N_num] eta = rep_vector(0.0, N_num);
    eta += eta_0 + xi * X_mat_f' * betaf + xi * X_mat_r' * betar + Z_mat' * gamma;
    // Likelihood for the time-to-event outcome
    for (n in 1:N_num) {
        if (cens[n] == 0) {
            target += cox_log_lpdf(Y[n] | eta[n], bhaz[n], cbhaz[n]);
        }
        else if (cens[n] == 1) {
            target += cox_log_lccdf(Y[n] | eta[n], bhaz[n], cbhaz[n]);
        }
    }
    // Likelihood for the functional observation in FPCA
    target += - N_num * M_num * log(sigma_e) - sum((xi * Phi_mat - M_mat)^2) / (2 * sigma_e^2);
    // Set prior for the FPCA scores xi
    for(nj in 1:J_num){
        target += - N_num * log(lambda[nj]) -
        sum((xi[,nj] - xi_hat[,nj])^2) / (2 * lambda[nj]^2);
    }
    // Other priors
    vector[L_num] alpha = rep_vector(1, L_num);
    target += dirichlet_lpdf(c | alpha);
    target += normal_lpdf(betar | 0, sigma);
    target += inv_gamma_lpdf(sigma^2|0.001,0.001);
    for(nj in 1:J_num){
        target += inv_gamma_lpdf(lambda[nj]|0.001,0.001);
    }
    target += inv_gamma_lpdf(sigma_e^2|0.001,0.001);
}")
```


## Stan data

```{r}
data = Func_Cox_Data
fpca.fit = refund::fpca.sc(Y=data$wmat)

object = s(tmat, by=lmat*wmat, bs="cc", k=10)
dk = ExtractData(object,data,knots) 
splinecons = smooth.construct.cc.smooth.spec(object,dk$data,dk$knots)

Psi_mat = splinecons$X
S_mat = splinecons$S[[1]]

M_num = dim(splinecons$X)[1]
J_num = dim(fpca.fit$efunctions)[2]
K_num = dim(splinecons$X)[2]

X_mat_t = matrix(nrow=J_num, ncol= K_num)
for(j in 1:J_num){
  for(k in 1:K_num) {
    X_mat_t[j,k] = sum(fpca.fit$efunctions[,j] * Psi_mat[,k]) / M_num
  }
}


maXX = norm(Psi_mat,type="I")^2 
maS = norm(S_mat)/maXX  
S_mat = S_mat / maS
eigendecomp=eigen(S_mat, symmetric = TRUE)

rank=splinecons$rank

E = rep(1, ncol(X_mat_t))
E[1:rank] = sqrt(eigendecomp$value[1:rank])
X_mat_t = X_mat_t %*% eigendecomp$vectors
col.norm = colSums(X_mat_t^2)
col.norm = col.norm/E^2
av.norm = mean(col.norm[1:rank])
for (i in (rank + 1):ncol(X_mat_t)) {
  E[i] = sqrt(col.norm[i]/av.norm)
}

X_mat_t = t(t(X_mat_t)/E)

X_mat_r = t(X_mat_t[,1:rank])
X_mat_f = t(X_mat_t[,(rank + 1):ncol(X_mat_t)])


Func_Cox_Data = readRDS("example_data_Cox.rds")
Func_Cox_Data$wmat = Func_Cox_Data$MIMS

y.use = Func_Cox_Data$survtime

smcon = mgcv:::smoothCon(s(tmat, by=lmat*wmat, bs="cc", k=10),data = Func_Cox_Data,absorb.cons = TRUE,diagonal.penalty = TRUE)
randeff = mgcv::smooth2random(smcon[[1]], names(Func_Cox_Data), type = 2)

Mbasis = splines2::mSpline(x = y.use, Boundary.knots=c(54, 123), df=5, intercept=TRUE)
Ibasis = splines2::iSpline(x = y.use, Boundary.knots=c(54, 123), df=5)

# Stan data list
data_stan = list()
data_stan[["N_num"]] = length(y.use)
data_stan[["Y"]] = c(y.use)
data_stan[["K_num"]] = 1
data_stan[["Z_mat"]] = (t(Func_Cox_Data$X1))
data_stan[["Kr"]]= NROW(X_mat_r)
data_stan[["Kf"]]= NROW(X_mat_f)
data_stan[["X_mat_r"]] = X_mat_r
data_stan[["X_mat_f"]] = X_mat_f
data_stan[["cens"]] = 1-Func_Cox_Data$event
data_stan[["L_num"]] = 5
data_stan[["Mbasis"]] = Mbasis
data_stan[["Ibasis"]] = Ibasis

data_stan[["J_num"]] = J_num
data_stan[["M_num"]] = M_num
data_stan[["Phi_mat"]] = t(fpca.fit$efunctions)
data_stan[["xi_hat"]] = fpca.fit$scores
data_stan[["T_num"]] = T_num
data_stan[["M_mat"]] = data$wmat


Bayes_fit_jointFPCA = sampling(stan_model_jointFPCA, data = data_stan, iter = 500,warmup = 200,chain=1,cores = 1,seed = 12345)

```


## Plot the functional coefficient


```{r}
post_sample = rstan::extract(Bayes_fit_jointFPCA)
beta.sample = t(cbind(post_sample$betar,post_sample$betaf)) 
beta.sample.untilde = (eigendecomp$vectors %*% diag(1 / E)) %*% beta.sample


############################################################################## 
###     Reconstruct the estimated functional coefficient
##############################################################################

beta.post = apply(beta.sample.untilde, 2, function(x){x%*%t(splinecons$X)})

mean.curve.est=apply(beta.post,1,mean)
upper.curve.est=apply(beta.post,1,function(x){quantile(x,probs = 0.975)})
lower.curve.est=apply(beta.post,1,function(x){quantile(x,probs = 0.025)})

plotdata=data.frame(value=c(mean.curve.est,
                            upper.curve.est,
                            lower.curve.est),
                    xmat=c(rep(1: dim(Func_Cox_Data$wmat)[2],3)),
                    Method=c(rep("Bayesian",dim(Func_Cox_Data$wmat)[2]),
                           rep("Bayesian",dim(Func_Cox_Data$wmat)[2]),
                           rep("Bayesian",dim(Func_Cox_Data$wmat)[2])),
                    type=c(rep("Estimate",dim(Func_Cox_Data$wmat)[2]),
                           rep("CI_upper",dim(Func_Cox_Data$wmat)[2]),
                           rep("CI_lower",dim(Func_Cox_Data$wmat)[2])))

library(ggplot2)
ggplot(plotdata,aes(y=value,x=xmat))+geom_line(aes(linetype=type,color=Method))+
  ylab("Functional effect")+xlab("Time (hour)")+ 
  #scale_x_continuous(breaks=seq(0,1,by=3))+
  scale_linetype_manual(values=c("twodash", "longdash","solid"),name="Line Type")+
  theme_minimal()
```


# Section 5: Bayesian function-on-scalar regression

## Stan data


```{r}
stan_model_FoSR = stan_model(model_code = "
data {
    int<lower=1> N_num; // Total number of participants
    int<lower=1> M_num; // Total number of observed functional time point
    matrix[N_num, M_num] Y_mat; // Functional response
    int<lower=1> P_num; // Number of scalar predictors
    matrix[N_num, P_num] X_mat; // Design matrix for the scalar predictor
    int<lower=1> J_num; // Number of FPCA eigenfunctions
    matrix[J_num, M_num] Phi_mat; // Matrix of FPCA eigenfunctions
    int<lower=1> K_num; // Number of spline basis
    matrix[K_num, M_num] Psi_mat; // Matrix of spline basis
    matrix[K_num, K_num] S_mat; // Penalty matrix
}

parameters {
    matrix[K_num, P_num] beta; // Spline coefficients
    matrix[N_num, J_num] xi; // FPCA Scores
    real<lower=0> sigma_eps; // Standard deviation of independent error
    vector<lower=0>[P_num] sigma; // Smoothing parameter
    vector<lower=0>[J_num] lambda; // FPCA eigenvalues
}

model {
    matrix[N_num, M_num] mu;
    // Fitted mean matrix
    mu = X_mat * beta' * Psi_mat + xi * Phi_mat;
    // Log-likelihood for functional response
    target += - N_num * M_num * log(sigma_eps) / 2 - sum((mu - Y_mat)^2) / (2 * sigma_eps^2);
    // Prior for the penalized spline coefficients
    for(np in 1:P_num){
        target += (- beta[,np]' * S_mat * beta[,np]) / (2 * sigma[np]^2);
        target += inv_gamma_lpdf(sigma[np]^2|0.001,0.001);
    }
    // Prior for the FPCA scores
    for(nj in 1:J_num){
        target += - N_num * log(lambda[nj]) / 2 - sum((xi[,nj])^2) / (2 * lambda[nj]^2);
        target += inv_gamma_lpdf(lambda[nj]^2|0.001,0.001);
    }
    // Other priors
    target += inv_gamma_lpdf(sigma_eps^2|0.001,0.001);
}
generated quantities {
    matrix[P_num, M_num] beta_est = beta' * Psi_mat;
}")
```

## Frequentist method

```{r}
FoSR_exp_data = readRDS("example_data_FoSR.rds")
FoSR_exp_data$y = FoSR_exp_data$MIMS

fit.freq = pffr(y~-1+X,data=FoSR_exp_data,bs.yindex=list(bs="cc", k=10))
plotfot = plot(fit.freq)
```

## Stan data

```{r}

T_num  = 50
n_num = 300
tind = seq(0, 1, length.out = T_num)

FoSR_exp_data[["lmat"]] = I(matrix(1/T_num, ncol = T_num, nrow = n_num))
FoSR_exp_data[["tmat"]] = I(matrix(tind, ncol = T_num, nrow = n_num, byrow = TRUE))

fpca.fit = refund::fpca.face(unclass(FoSR_exp_data$y))

FoSR_exp_data[["yindex.vec"]]=matrix(fit.freq[["model"]][["yindex.vec"]],nrow = n_num)
object=s(yindex.vec,  bs = "cc", k = 10)
data = FoSR_exp_data
knots = NULL
dk = ExtractData(object,data,knots) 

splinecons = smooth.construct.cc.smooth.spec(object,dk$data,dk$knots)
Psi_mat=splinecons$X
S_mat=splinecons$S[[1]]


maXX = norm(Psi_mat,type="I")^2
maS = norm(S_mat)/maXX 
S_mat = S_mat / maS

data_stan=list()
data_stan[["Y_mat"]] = FoSR_exp_data$y
data_stan[["N_num"]] = dim(FoSR_exp_data$y)[1]
data_stan[["M_num"]] = dim(FoSR_exp_data$y)[2]
data_stan[["P_num"]] = 1
data_stan[["Phi_mat"]] = t(fpca.fit$efunctions)
data_stan[["K_num"]] = dim(Psi_mat)[2]
data_stan[["X_mat"]] = matrix(FoSR_exp_data$X, ncol = 1)
data_stan[["Psi_mat"]] = t(Psi_mat)
data_stan[["J_num"]] = ifelse(is.null(dim(fpca.fit$efunctions)[2]),1,dim(fpca.fit$efunctions)[2])
data_stan[["S_mat"]] = S_mat 
  
#data_stan[["sigma_k"]]=fpca.fit$evalues


Bayes_fit_FoSR = sampling(stan_model_FoSR, data = data_stan, iter = 2000,warmup = 1000,chain=3,cores = 3,seed = 12345)

```

## Compare with frequentist mgcv result

```{r}
post_sample = rstan::extract(Bayes_fit_FoSR)
#beta.sample = t(post_sample$beta[,,1]) 

beta.post = t(post_sample$beta_est[,1,])
mean.curve.est=apply(beta.post,1,mean)
upper.curve.est=apply(beta.post,1,function(x){quantile(x,probs = 0.975)})
lower.curve.est=apply(beta.post,1,function(x){quantile(x,probs = 0.025)})

plotdata=data.frame(value=c(mean.curve.est,
                            upper.curve.est,
                            lower.curve.est),
                    xmat=c(rep(1: dim(FoSR_exp_data$y)[2],3)),
                    Method=c(rep("Bayesian",dim(FoSR_exp_data$y)[2]),
                           rep("Bayesian",dim(FoSR_exp_data$y)[2]),
                           rep("Bayesian",dim(FoSR_exp_data$y)[2])),
                    type=c(rep("Estimate",dim(FoSR_exp_data$y)[2]),
                           rep("CI_upper",dim(FoSR_exp_data$y)[2]),
                           rep("CI_lower",dim(FoSR_exp_data$y)[2])))


plotdata=data.frame(value=c(mean.curve.est,
                            upper.curve.est,
                            lower.curve.est,
                            plotfot[[1]]$fit,
                            plotfot[[1]]$fit+plotfot[[1]]$se,
                            plotfot[[1]]$fit-plotfot[[1]]$se),
                    xmat=c(rep(1: T_num,3),
                           rep(plotfot[[1]]$x,3)),
                    Method=c(rep("Bayesian",T_num),
                           rep("Bayesian",T_num),
                           rep("Bayesian",T_num),
                           rep("Frequentist",100),
                           rep("Frequentist",100),
                           rep("Frequentist",100)),
                    type=c(rep("Estimate",T_num),
                           rep("CI_upper",T_num),
                           rep("CI_lower",T_num),
                           rep("Estimate",100),
                           rep("CI_upper",100),
                           rep("CI_lower",100)))


library(ggplot2)
ggplot(plotdata,aes(y=value,x=xmat))+geom_line(aes(linetype=type,color=Method))+
  ylab("Functional effect")+xlab("Time (hour)")+ 
  #scale_x_continuous(breaks=seq(0,1,by=3))+
  scale_linetype_manual(values=c("twodash", "longdash","solid"),name="Line Type")+
  theme_minimal()


```


## R code for fitting the equivalent model using refundBayes.


```{r}

refundBayes_FunCox = refundBayes::bfrs(y ~ X, 
      data = FoSR_exp_data, 
      func_parameter = list(type = "cc", k=10),
      family = "functional", 
      runStan = TRUE, # Whether automatically run Stan program. 
      n.iter = 2000, # Total number of posterior sampling.
      n.warmup = 1000, # Burn-in value.
      n.knots = 3 # Number of parallel computed chains for posterior sampling.
      )

cat(refundBayes_FunCox$Stancode)

plot.bfrs(refundBayes_FunCox)
```
