# Supplementary material for: Tutorial on Bayesian Functional Regression Using Stan
Source: Stat Med. 2025 Sep 14;44(20-22):e70265. doi: 10.1002/sim.70265 (PMC12433833; doi:10.1002/sim.70265)
Supplement: Supplementary file 1 — Data S1. Supporting Information. [file SIM-44-0-s001.zip › Supplementary materials/Readme.txt]

This package contains the supplementary materials accompanying the manuscript “Tutorial on Bayesian Functional Regression Using Stan.” The purpose of these materials is to provide readers with the necessary code, datasets, and extended results to reproduce the Stan code presented in the paper and explore the implementation details of Bayesian functional regression models in Stan.

File List:

1) supp_code.Rmd
R Markdown source code containing the supplementary analysis, including the Stan model code, plot of the functional coefficients, and diagnostic plots.

2) supp_code.pdf
Knitted PDF output from the R Markdown file above, showing results and figures.

3) Bayesian_FDA_with_Stan_supp.pdf
Extended supplementary document describing additional simulation results, model diagnostics, and case study extensions (e.g., Bayesian FPCA joint modeling).

The following files are required inputs for running the R Markdown code and allow users to reproduce the figures and tables presented in the supplementary PDF:

4) example_data_Cox.rds
R dataset used for the functional Cox regression examples.

5) example_data_FoSR.rds
R dataset containing experimental data for function-on-scalar regression examples.

6) example_data_basis.rds
Precomputed spline basis objects used in generating the sample data.
